# Supplementary material for: Establishing One Health Surveillance Platform for Electronic Integrated Disease Surveillance and Response in Malawi: Action Design Research Study
Source: JMIR Public Health Surveill. 2026 Jan 26;12:e72029. doi: 10.2196/72029 (PMC12887565; doi:10.2196/72029)
Supplement: Multimedia Appendix 1 [file publichealth_v12i1e72029_app1.xlsx]

## Sheet: SimplifiedAnalyticTool
Table 1. High-level analytic tool for health system resilience reflection and learning of the OHSP establishment
Domain	Thematic Area	Establishment Levels	Attributes/Challenges	Relevant Strategies	Indicators
One Health Surveillance Characteristic	· Policy and Governance	Policy, Institutional, and Operational	Policies, legal and operational framework, funding and scalability, data exchange across domains, hardware, software and communication infrastructures	Strategies and principles are drawn from the reviewed literature	Indicators are drawn from reviewed literature and practices
	· Sustainability
	· Data Integration
	· Technical Infrastructure
Addressing Known DHIS2 Implementation Challenges	· Political, Cultural, Social and Structural Infrastructure	Institutional-and Operational	Political challenges, stability, integrity of the health system/fragmentation, structural infrastructure, sufficient and qualified data, data quality, adequate technical support, comprehensive training programs
	· Appropriate Data
	· Workforce
	· Education and Training
Health System Resilience Phases	· Anticipation	Policy, Institutional, and Operational	Early detection and risk analysis, scenario planning, resource mobilisation
	· Preparation
Health System Resilience Attributes	· Stakeholder Ecosystem	Policy, Institutional, and Operational	Stakeholder engagement, sectoral interaction, situation awareness, operational environment, adaptive structures, interoperability, coping strategies, withstanding challenges, capacity to handle increased demand, mobilisation of essential resources
	· Awareness
	· Adaptive Resilience
	· Robustness
Health System Resilience Tools	· Institutionalisation	Policy, Institutional, and Operational	Institutionalisation, capacity building, system and infrastructure enhancement

## Sheet: Full Analytic Tool
Domain	Thematic Area	Establishment Levels of One Health Surveillance System	Attributes/Challenges	Attributes/Challenges [References]	Relevant Strategies and Principles for OHSP Establishment	Relevant Strategies and Principles for OHSP Establishment [References]	Indicators for Analysis
One Health Surveillance Characteristics	Policy and Governance	Policy-Level, Institutional-Level	Clear policies for data sharing and interoperability / Fragmented policies, inadequate legal and operational framework	[2], [10], [11]	• Effective and participatory leadership with a strong vision and communication • Coordination of activities across government and key stakeholders Goal: Governance, legal framework	[2], [5], [6], [10], [11], [27]	Policy documents, legal agreements
	Sustainability	Policy-Level, Institutional-Level	Long-term funding and scalability / Financial instability, siloed funding	[2], [10], [11]	• Effective and participatory leadership with a strong vision and communication • Coordination of activities across government and key stakeholders • Ensuring sufficient monetary resources in the system and flexibility to reallocate and inject extra funds Goal: Sustainability, resource planning	[2], [5], [6], [10], [11], [27]	Funding sources, scalability plans
	Data Integration	Institutional-Level, Operational-Level	Seamless data exchange across domains / Poor data integration	[2], [10], [11]	• Effective and participatory leadership with a strong vision and communication • Coordination of activities across government and key stakeholders • Holistic and integral approach by applying Architecture Thinking and interoperability framework for system design • Information Integration Goal: Data integration strategies, interoperability	[2], [5], [6], [10], [11], [26], [27]	System architect, data integration protocols, stakeholder engagement
	Technical Infrastructure	Institutional-Level, Operational-Level	Adequate hardware, software and communication infrastructure/ Technical limitations	[2], [10], [11]	• Effective and participatory leadership with a strong vision and communication • Coordination of activities across government and key stakeholders • Effective information systems and flows • Diversity and variability • Adaptive change • Efficiency trade-off Goal: Adequate technical infrastructure	[2], [5], [6], [10], [11], [26], [27]	OHSP digital products availability
Addressing Known DHIS2 Implementation Challenges	Political, cultural, social and structural infrastructure	Institutional-Level, Operational-Level	Political challenges, stability, integrity of the health system/fragmentation	[26]	• Effective and participatory leadership with a strong vision and communication • Coordination of activities across government and key stakeholders • Holistic and integral approach by applying Architecture Thinking and interoperability framework for system design • Effective information systems and flows Goal: Technical integration, standardization	[2], [5], [6], [10], [11], [26], [27]	Integrated and interoperable digital one health surveillance platform
	Appropriate data	Institutional-Level, Operational-Level	Sufficient and qualified data, high quality of data quality / Inaccurate or incomplete data	[26]	• Goal-orientation, delegation, and big picture • Effective and participatory leadership with a strong vision and communication • Coordination of activities across government and key stakeholders • Effective information systems and flows Goal: Data validation, quality control	[2], [5], [6], [10], [11], [26], [27]	Data quality indicators (completeness and timeliness), validation rules and monitoring tool availability
	Workforce	Institutional-Level, Operational-Level	Robust technical support / Inadequate technical support	[26]	• Goal-orientation, delegation, and big picture • Effective and participatory leadership with a strong vision and communication • Coordination of activities across government and key stakeholders • Resourcefulness, robustness, redundancy, and rapidly Goal: Support infrastructure, helpdesk services	[2], [5], [6], [10], [11], [26], [27]	Support infrastructure (workforce and helpdesk)
	Education and Training	Institutional-Level, Operational-Level	Comprehensive training programs / Insufficient staff and user training	[26]	• Goal-orientation, delegation, and big picture • Effective and participatory leadership with a strong vision and communication • Coordination of activities across government and key stakeholders • Resourcefulness, robustness, redundancy, and rapidly Goal: Training sessions, user manuals	[2], [5], [6], [10], [11], [26], [27]	Training attendance, user feedback
Health System Resilience Phases	Anticipation	Policy-Level, Institutional-Level	Early detection and risk analysis / Lack of early warning systems	[5], [6]	• Goal-orientation, delegation, and big picture • Effective and participatory leadership with a strong vision and communication • Effective information systems and flows Goal: Risk analysis, information systems	[2], [5], [6], [10], [11], [26], [27]	OHSP aided risk assessment , early warning signals
	Preparation	Policy-Level, Institutional-Level, Operational-Level	Scenario planning, resource mobilization / Inadequate emergency response plans	[5], [6]	• Goal-orientation, delegation, and big picture • Effective and participatory leadership with a strong vision and communication • Effective information systems and flows Goal: Planning, surge capacity	[2], [5], [6], [10], [11], [26], [27]	OHSP aided emergency response actions and plans
Health System Resilience Attributes	Stakeholder Ecosystem	Policy-Level, Institutional-Level, Operational-Level	Stakeholder engagement, sectoral interaction / Poor stakeholder coordination	[5], [6], [27]	• Effective and participatory leadership with a strong vision and communication • Coordination of activities across government and key stakeholders • Holistic and integral approach • Effective information systems and flows Goal: Inter-sectoral collaboration, coordination mechanisms	[2], [5], [6], [10], [11], [26], [27]	Collaborative working results (co-financing, co-development, co-implementation)
	Awareness	Institutional-Level, Operational-Level	Situation awareness, operational environment / Inadequate situational awareness	[1], [5], [6], [27]	• Effective information systems and flows • Informed decision-making Goal: Information and communication systems	[1], [2], [5], [6], [26], [27]	Situational reports, aware emergencies
	Adaptive Resilience	Institutional-Level, Operational-Level	Adaptive structures, coping strategies / Lack of flexibility	[5], [6], [10], [26], [27]	• Effective and participatory leadership with a strong vision and communication • Coordination of activities across government and key stakeholders • Effective information systems and flows • Adaptive change • Efficiency trade-off • Resourcefulness, robustness, redundancy, and rapidly • Coherent high-level system architecture • Graceful degradation and seamless reintegration Goal: Institutionaliz…	[1], [2], [5], [6], [10], [11], [26-29]	Flexibility measures, technical assessments from engineering perspectives (efficiency trade-off, graceful degradation and seamless reintegration)
	Robustness	Institutional-Level, Operational-Level	Mobilization of essential resources for roustness enhancement / Inadequate resource planning	[1], [5], [6], [26], [27]	• Goal-orientation, delegation, and big picture • Effective and participatory leadership with a strong vision and communication • Coordination of activities across government and key stakeholders • Resourcefulness, robustness, redundancy, and rapidly • Effective information systems and flows Goal: Capacity building, resource planning	[1], [2], [5], [6], [10], [11], [26], [27]	System stability, security measures and redundancy
Health System Resilience Tools	Institutionalisation	Policy-Level, Institutional-Level, Operational-Level	Organizational structures and capacities / Lack of skilled workforce and infrastrcutre	[1], [5], [6]	• Goal-orientation, delegation, and big picture • Effective and participatory leadership with a strong vision and communication • Coordination of activities across government and key stakeholders • Resourcefulness, robustness, redundancy, and rapidly • Effective information systems and flows Goal: Capacity building	[1], [2], [5], [6], [10], [11], [26], [29]	Institutionalisation plan, capacity-building plan and system and infrastructure enhancement plan

## Sheet: Analytic Tool Ref Matching
Domain	Thematic Area	Establishment Levels of One Health Surveillance System	Attributes/Challenges	Relevant Strategies and Principles for OHSP Establishment	Indicators for Analysis
One Health Surveillance Characteristics	Policy and Governance	Policy-Level, Institutional-Level	[2], [10], [11]	[2], [5], [6], [10], [11], [27]	Policy documents, legal agreements
	Sustainability	Policy-Level, Institutional-Level	[2], [10], [11]	[2], [5], [6], [10], [11], [27]	Funding sources, scalability plans
	Data Integration	Institutional-Level, Operational-Level	[2], [10], [11]	[2], [5], [6], [10], [11], [26], [27]	System architect, data integration protocols, stakeholder engagement
	Technical Infrastructure	Institutional-Level, Operational-Level	[2], [10], [11]	[2], [5], [6], [10], [11], [26], [27]	Digital OHSP artefacts availability
Addressing Known DHIS2 Implementation Challenges	Political, cultural, social and structural infrastructure	Institutional-Level, Operational-Level	[26]	[2], [5], [6], [10], [11], [26], [27]	Interoperability tests, integration reports
	Appropriate data	Institutional-Level, Operational-Level	[26]	[2], [5], [6], [10], [11], [26], [27]	Data quality indicators and validation rules available
	Workforce	Institutional-Level, Operational-Level	[26]	[2], [5], [6], [10], [11], [26], [27]	Support infrastructure
	Education and training	Institutional-Level, Operational-Level	[26]	[2], [5], [6], [10], [11], [26], [27]	Training attendance, user feedback
Health System Resilience Phases	Anticipation	Policy-Level, Institutional-Level	[5], [6]	[2], [5], [6], [10], [11], [26], [27]	Risk assessment protocols, early warning systems
	Preparation	Policy-Level, Institutional-Level, Operational-Level	[5], [6]	[2], [5], [6], [10], [11], [26], [27]	Emergency response plans, resource inventories
Health System Resilience Attributes	Stakeholder ecosystem	Policy-Level, Institutional-Level, Operational-Level	[5], [6], [27]	[2], [5], [6], [10], [11], [26], [27]	Meeting minutes, collaboration agreements
	Awareness	Institutional-Level, Operational-Level	[1], [5], [6], [27]	[1], [2], [5], [6], [26], [27]	Situational reports, surveillance dashboards
	Adaptive resilience	Institutional-Level, Operational-Level	[5], [6], [10], [26], [27]	[1], [2], [5], [6], [10], [11], [26-29]	Adaptation protocols, flexibility measures
	Robustness	Institutional-Level, Operational-Level	[1], [5], [6], [26], [27]	[1], [2], [5], [6], [10], [11], [26], [27]	Policy documents, regulatory frameworks
Health System Resilience Tools	Institutionalisation	Policy-Level, Institutional-Level, Operational-Level	[1], [5], [6]	[1], [2], [5], [6], [10], [11], [26], [29]	Number of training sessions, participant feedback

## Sheet: List of References
Ref. No.	References
1	Okello A. One Health: A cross-sectoral, holistic approach to reduce disease risk and build resilience. In: OECD, editor. Development Co-operation Report 2020: Learning from Crises, Building Resilience. Paris: OECD Publishing; 2020.
2	Bordier M, Uea-Anuwong T, Binot A, Hendrikx P, Goutard FL. Characteristics of One Health surveillance systems: A systematic literature review. Preventive veterinary medicine. 2018 Aug;181:104560. PMID: 30528937. doi: 10.1016/j.prevetmed.2018.10.005.
5	European Observatory on Health S, Policies, Thomas S, Sagan A, Larkin J, Cylus J, et al. Strengthening health systems resilience: key concepts and strategies. Copenhagen: World Health Organization. Regional Office for Europe; 2020 2020. ISBN: 1997-8073.
6	Foroughi Z, Ebrahimi P, Aryankhesal A, Maleki M, Yazdani S. Toward a theory-led meta-framework for implementing health system resilience analysis studies: a systematic review and critical interpretive synthesis. BMC public health. 2022;22(1):287.
10	Bordier M, Delavenne C, Nguyen DTT, Goutard FL, Hendrikx P. One Health Surveillance: A Matrix to Evaluate Multisectoral Collaboration. Frontiers in Veterinary Science. 2019;6:109. PMID: 31106210. doi: 10.3389/fvets.2019.00109.
11	Johnson I, Hansen A, Bi P. The challenges of implementing an integrated One Health surveillance system in Australia. Zoonoses Public Health. 2018 Feb;65(1):e229-e36. PMID: 29226606. doi: 10.1111/zph.12433.
26	Dehnavieh R, Haghdoost A, Khosravi A, Hoseinabadi F, Rahimi H, Poursheikhali A, et al. The District Health Information System (DHIS2): A literature review and meta-synthesis of its strengths and operational challenges based on the experiences of 11 countries. Health Inf Manag. 2019 May;48(2):62-75. PMID: 29898604. doi: 10.1177/1833358318777713.
27	Vecchiola C, Anjomshoa H, Bernstein Y, Dumitrescu I, Garnavi R, von Känel J, et al. Engineering resilient information systems for emergency management. IBM Journal of Research and Development. 2013;57(5):2: 1-2: 12.
28	Folke C, Carpenter SR, Walker B, Scheffer M, Chapin T, Rockström J. Resilience thinking: integrating resilience, adaptability and transformability. Ecology and society. 2010;15(4).
29	Asah FN, Chikumba P, Kaasbøll J, Manya A, Moyo C, Msiska B, et al., editors. From Sustainable to Continuously Adaptive Information Systems. 2018 IST-Africa Week Conference (IST-Africa); 2018: IEEE.
